# Supplementary material for: The SWI/SNF protein ATRX co-regulates pseudoautosomal genes that have translocated to autosomes in the mouse genome
Source: BMC Genomics. 2008 Oct 8;9:468. doi: 10.1186/1471-2164-9-468 (PMC2577121; doi:10.1186/1471-2164-9-468)
Supplement: Additional file 2 — Significantly misregulated GO categories. GeneSpring was used to identify significantly overrepresented GO categories. Probe sets were filtered by 1.5 fold change, P < 0.05 and categorized as either up or downregulated. When there were multiple probe sets for a gene, duplicates were removed. P < 0.001 was used as the significance cutoff. [file 1471-2164-9-468-S2.xls]

## Sheet: Gene Ontology
E13.5 Upregulated Biological Process GO:0008150
Category	Genes	p-Value
GO:6955: immune response	12	8.8e-07
GO:6952: defense response	13	1.19e-06
GO:16064: humoral defense mechanism (sensu Vertebrata)	5	1.61e-06
GO:9607: response to biotic stimulus	13	1.66e-06
GO:9613: response to pest, pathogen or parasite	8	1.48e-05
GO:43207: response to external biotic stimulus	8	2.07e-05
GO:30888: regulation of B cell proliferation	3	2.34e-05
GO:6959: humoral immune response	5	3.17e-05
GO:42100: B cell proliferation	3	3.54e-05
GO:50864: regulation of B cell activation	3	5.08e-05
GO:42113: B cell activation	4	5.13e-05
GO:50670: regulation of lymphocyte proliferation	3	5.68e-05
GO:6958: complement activation, classical pathway	3	0.000144
GO:51249: regulation of lymphocyte activation	3	0.000168
GO:50865: regulation of cell activation	3	0.000168
GO:50874: organismal physiological process	14	0.000168
GO:46651: lymphocyte proliferation	3	0.000254
GO:30889: negative regulation of B cell proliferation	2	0.000312
GO:50869: negative regulation of B cell activation	2	0.000312
GO:9605: response to external stimulus	8	0.000344
GO:6909: phagocytosis	3	0.000432
GO:6956: complement activation	3	0.000506
GO:45576: mast cell activation	2	0.000539
GO:46649: lymphocyte activation	4	0.000616
GO:50672: negative regulation of lymphocyte proliferation	2	0.000627
GO:6897: endocytosis	5	0.000723
GO:51250: negative regulation of lymphocyte activation	2	0.000825
GO:50866: negative regulation of cell activation	2	0.000825
GO:45321: immune cell activation	4	0.00087
GO:1775: cell activation	4	0.000911
E13.5 Upregulated Molecular Function GO:0003674
Category	Genes	p-Value
GO:19864: IgG binding	2	0.000548
E13.5 Upregulated Cellular Component GO:0005575
Category	Genes	p-Value
GO:5576: extracellular region	21	0.00155
GO:9986: cell surface	3	0.00598
GO:17177: alpha-glucosidase II complex	1	0.0077
GO:5615: extracellular space	17	0.0161
GO:9897: external side of plasma membrane	2	0.0194
GO:5901: caveola	1	0.0204
GO:16599: caveolar membrane	1	0.0204
GO:5923: tight junction	2	0.0221
GO:16327: apicolateral plasma membrane	2	0.0349
GO:43296: apical junction complex	2	0.0349
GO:307: cyclin-dependent protein kinase holoenzyme complex	1	0.0355
GO:5641: nuclear membrane lumen	1	0.0478
E13.5 Downregulated Biological Process GO:0008150
Category	Genes	p-Value
GO:6355: regulation of transcription, DNA-dependent	16	7.82e-06
GO:6351: transcription, DNA-dependent	16	9.98e-06
GO:45449: regulation of transcription	16	1.32e-05
GO:6139: nucleobase, nucleoside, nucleotide and nucleic acid metabolism	20	1.34e-05
GO:19219: regulation of nucleobase, nucleoside, nucleotide and nucleic acid metabolism	16	1.43e-05
GO:6350: transcription	16	2.25e-05
GO:31323: regulation of cellular metabolism	16	2.94e-05
GO:19222: regulation of metabolism	16	4.17e-05
GO:48731: system development	7	7.39e-05
GO:50794: regulation of cellular process	17	0.000397
GO:7399: nervous system development	6	0.000413
GO:30182: neuron differentiation	4	0.000648
GO:48699: neurogenesis	3	0.000753
GO:51244: regulation of cellular physiological process	16	0.00083
GO:7275: development	12	0.000933
E13.5 Downregulated Molecular Function GO:0003674
Category	Genes	p-Value
GO:3700: transcription factor activity	15	2.79e-09
GO:30528: transcription regulator activity	15	9.01e-08
GO:3677: DNA binding	17	3.64e-06
GO:3676: nucleic acid binding	20	1.7e-05
E13.5 Downregulated Cellular Component GO:0005575
Category	Genes	p-Value
GO:5654: nucleoplasm	12	1.01e-08
GO:5667: transcription factor complex	11	1.11e-08
GO:43234: protein complex	14	0.000428
GO:5634: nucleus	21	0.000469
P0.5 Upregulated Biological Process GO:0008150
Category	Genes	p-Value
GO:7155: cell adhesion	18	1.05e-06
GO:6956: complement activation	4	0.000181
GO:7178: transmembrane receptor protein serine/threonine kinase signaling pathway	5	0.00043
GO:30509: BMP signaling pathway	3	0.000495
GO:7167: enzyme linked receptor protein signaling pathway	8	0.000605
GO:30199: collagen fibril organization	2	0.000639
GO:6958: complement activation, classical pathway	3	0.000824
P0.5 Upregulated Molecular Function GO:0003674
Category	Genes	p-Value
GO:30020: extracellular matrix structural constituent conferring tensile strength	5	3.64e-06
GO:5201: extracellular matrix structural constituent	6	7.99e-06
GO:8289: lipid binding	8	0.000353
GO:4528: phosphodiesterase I activity	2	0.000571
GO:30332: cyclin binding	2	0.000571
GO:5198: structural molecule activity	14	0.000596
GO:8083: growth factor activity	6	0.000689
GO:16722: oxidoreductase activity, oxidizing metal ions	2	0.000911
GO:16724: oxidoreductase activity, oxidizing metal ions, oxygen as acceptor	2	0.000911
GO:4322: ferroxidase activity	2	0.000911
GO:4551: nucleotide diphosphatase activity	2	0.000911
P0.5 Upregulated Cellular Component GO:0005575
Category	Genes	p-Value
GO:5615: extracellular space	58	1.71e-16
GO:5576: extracellular region	60	6.76e-16
GO:5578: extracellular matrix (sensu Metazoa)	15	1.17e-07
GO:31012: extracellular matrix	15	1.38e-07
GO:5581: collagen	5	8.6e-06
GO:5911: intercellular junction	7	6.96e-05
GO:30054: cell junction	8	7.97e-05
GO:5604: basement membrane	4	0.000663
P0.5 Downregulated Biological Process GO:0008150
Category	Genes	p-Value
GO:48666: neuron development	4	0.000148
GO:30182: neuron differentiation	4	0.000262
GO:48468: cell development	4	0.000702
GO:7399: nervous system development	5	0.001
P0.5 Downregulated Molecular Function GO:0003674
Category	Genes	p-Value
GO:5509: calcium ion binding	8	2.13e-05
GO:5102: receptor binding	6	0.000193
GO:4871: signal transducer activity	12	0.000287
GO:4970: ionotropic glutamate receptor activity	2	0.000539
GO:5179: hormone activity	3	0.000651
GO:4972: N-methyl-D-aspartate selective glutamate receptor activity	1	0.00118
GO:8066: glutamate receptor activity	2	0.0023
GO:1664: G-protein-coupled receptor binding	2	0.00253
GO:16623: oxidoreductase activity, acting on the aldehyde or oxo group of donors, oxygen as acceptor	1	0.00473
GO:4031: aldehyde oxidase activity	1	0.00473
GO:4723: calcium-dependent protein serine/threonine phosphatase activity	1	0.00473
GO:5262: calcium channel activity	2	0.00498
P0.5 Downregulated Cellular Component GO:0005575
Category	Genes	p-Value
None
