# Supplementary material for: The SWI/SNF protein ATRX co-regulates pseudoautosomal genes that have translocated to autosomes in the mouse genome
Source: BMC Genomics. 2008 Oct 8;9:468. doi: 10.1186/1471-2164-9-468 (PMC2577121; doi:10.1186/1471-2164-9-468)
Supplement: Additional file 4 — Comparisons of Ars family members. The transcript identified as a putative mouse Arse ortholog is more similar to rat Arse then to any other Ars family members. Pairwise percent identities were calculated using Jalview [46]. Accession numbers are: Arse [GenBank:BE45772], Arsa [GenBank:NM_009713], Arsb [GenBank:NM_009712.3], Arsc/Sts [GenBank:NM_009293.1], Arsg [GenBank:NM_028710.2], Arsi [GenBank:NM_001038499.1], Arsj [GenBank:NM_173451.2], Arsk [GenBank:NM_029847.4], rat Arse [GenBank:NM_001047885.1], rat Arsc/Sts [GenBank:NM_012661.1]. [file 1471-2164-9-468-S4.xls]

## Sheet: Sheet1
									Rat
	Arse	Arsa	Arsb	Arsc/Sts	Arsg	Arsi	Arsj	Arsk	Arse	Arsc/Sts
Arse	-	50.41	54.09	59.94	50.15	50.58	50.83	48.83	65.59	54.26
Arsa	50.41	-	49.05	49.94	51.37	52.8	49.2	48.15	51.4	50.98
Arsb	54.09	49.05	-	48.11	48.09	58.87	53.09	48.52	49.07	48.42
Arsc/Sts	59.94	49.94	48.11	-	47.18	48.97	50.6	46.18	63.18	67.29
Arsg	50.15	51.37	48.09	47.18	-	49.36	48.07	47.26	48.91	49.5
Arsi	50.58	52.8	58.87	48.97	49.36	-	62.54	48.63	50.13	50.59
Arsj	50.83	49.2	53.09	50.6	48.07	62.54	-	48.9	48.86	48.03
Arsk	48.83	48.15	48.52	46.18	47.26	48.63	48.9	-	51.35	50.67
Rat Arse	65.59	51.4	49.07	63.18	48.91	50.13	48.86	51.35	-	61.63
Rat Arsc/Sts	54.26	50.98	48.42	67.29	49.5	50.59	48.03	50.67	61.63	-
