# Supplementary material for: The SWI/SNF protein ATRX co-regulates pseudoautosomal genes that have translocated to autosomes in the mouse genome
Source: BMC Genomics. 2008 Oct 8;9:468. doi: 10.1186/1471-2164-9-468 (PMC2577121; doi:10.1186/1471-2164-9-468)
Supplement: Additional file 6 — Conditions for quantitative real-time PCR. Primer sequences and annealing temperatures used for quantitative real-time PCR confirmation of downregulated ancestral PAR genes. [file 1471-2164-9-468-S6.xls]

## Sheet: Sheet1
Primer	Sequence	Annealing Temp.
Arse Forward	GTCGAAGGTCGGCGTCACGAAGT	68
Arse Reverse	GCCCACGAGGTCCTGCTCCACTA	68
Asmtl Forward	CCTTCCACGAGGAGACGAG	60
Asmtl Reverse	CCACAGCGTTGAGGACATC	60
Cd99 Forward	AGCTTCGTGGCCTATCAGC	60
Cd99 Reverse	ATGAGCAGCGTCAGTGATGT	60
Csf2ra Forward	ATCAGTACTCGTGGCCATCC	60
Csf2ra Reverse	TTGATCATGAAGGCACGTTG	60
Dhrsxy Forward	GACCCTGTGACCTCCAACAT	63
Dhrsxy Reverse	CCTCCGACACCTTCTAGCTC	63
Shox2 Forward	TTGGTTTCAAAATCGAAGAGC	60
Shox2 Reverse	TGGCATCCTTAAAGCACCTAC	60
